# Supplementary material for: Novel PDMS-b-PPO Membranes Modified with Graphene Oxide for Efficient Pervaporation Ethanol Dehydration
Source: Membranes (Basel). 2022 Aug 25;12(9):832. doi: 10.3390/membranes12090832 (PMC9505798; doi:10.3390/membranes12090832)
Supplement: Supplementary file 1 [file membranes-12-00832-s001.zip]

Archive with 1 entries (1 files):
- membranes-1866223-supplementary.pdf
